# Supplementary material for: Aging of Tire Particles in Deep-Sea Conditions: Interactions between Hydrostatic Pressure, Prokaryotic Growth and Chemical Leaching
Source: Environ Sci Technol. 2025 Sep 17;59(38):20748–60. doi: 10.1021/acs.est.5c10705 (PMC12490020; doi:10.1021/acs.est.5c10705)
Supplement: Supplementary file 2 [file es5c10705_si_002.xlsx]

## Sheet: Title
Supporting Information 2
Aging of tire particles in deep-sea conditions: interactions between hydrostatic pressure, prokaryotic growth and chemical leaching
Natascha Schmidt1,2, Aurelio Foscari3, Dorte Herzke1, Marc Garel2, Christian Tamburini2, Bettina Seiwert3, Thorsten Reemtsma3,4, Richard Sempéré5,2
1 NILU, The FRAM Centre, P.O. Box 6606, 9296 Tromsø, Norway
2 Aix-Marseille Univ., Toulon Univ., CNRS, IRD, M I O, UM 110, Marseille, France
3 Helmholtz Centre for Environmental Research—UFZ, Department of Environmental Analytical Chemistry, Leipzig, Germany
4 Institute for Analytical Chemistry, University of Leipzig, Leipzig, Germany
5 Aix-Marseille Univ., CNRS, LCE, UM 7376, Ocean Sciences Institute, Marseille, France
Information provided in this Excel file:
Table S4. Concentrations of the quantified compounds listed in Table S2 during the exposure experiment in the cryo-milled tire tread (CMTT) samples.
Please see Excel-table “Tables S4_CMTT”
Table S5. Concentrations of the quantified compounds listed in Table S2 during the exposure experiment in the virgin and weathered crumb rubber (VCR and WCR, repectively).
Please see Excel-table “Tables S5_VCR&WCR”
Table S6. Concentrations of the quantified compounds listed in Table S2 during the exposure experiment in the control (CTR) samples.
Please see Excel-table “Tables S6_CTR”

## Sheet: Table S4_CMTT
		Values in µg/g		DPG		PG		TPG		2-MTBT		2-OHBT		NH2-BT		BTSA		2-(4-Mo)-BT		6-PPD		Aniline		4-HDPA		6-PPDQ		DPPD		NO-DPA		DCH		MeDCH		HMMM
				µg/L		µg/L		µg/L		µg/L		µg/L		µg/L		µg/L		µg/L		µg/L		µg/L		µg/L		µg/L		µg/L		µg/L		µg/L		µg/L		µg/L
Conditions		Sample	Sampling Time	Average	St.Dv.	Average	St.Dv.	Average	St.Dv.	Average	St.Dv.	Average	St.Dv.	Average	St.Dv.	Average	St.Dv.	Average	St.Dv.	Average	St.Dv.	Average	St.Dv.	Average	St.Dv.	Average	St.Dv.	Average	St.Dv.	Average	St.Dv.	Average	St.Dv.	Average	St.Dv.	Average	St.Dv.
BIOTIC	Atm	CMTT	6h	18.43	0.268887	<LOQ		<LOQ		<LOD		7.97667	0.359073	0.05	0.01	1.18933	0.252191	3.58667	0.934897	<LOQ		3.73	0.199249	2.10333	0.950859	0.283333	0.0351188	<LOQ		<LOQ		2.68	0.138924	0.169333	0.00950438	0.566667	0.461988
		CMTT	1d	27.3233	7.32531	0.04	0.02	0.153333	0.0378594	0.486667	0.287112	12.9433	3.16045	0.06	0.0173205	1.5365	0.163342	5.06	0.81265	<LOQ		4.46667	0.29023	6.79333	2.16943	0.633333	0.0814453	0.185	0.0353553	0.19	0.0141421	5.05667	1.62531	0.296333	0.0833447	0.776667	0.665232
		CMTT	7d	118.733	14.7164	0.146667	0.023094	0.383333	0.0404145	1.10333	0.124231	31.1267	2.96261	0.17	0.02	4.63733	0.950756	10.2567	0.925113	<LOQ		8.09667	0.351046	18.2	3.90949	1.48667	0.323471	0.153333	0.0208167	0.246667	0.057735	14.2667	1.56666	0.782333	0.0925005	1.6	0.941701
		CMTT	14d	114.4	13.2182	0.156667	0.011547	0.373333	0.0321455	1.23	0.242693	33.05	2.11	0.18	0.02	4.57367	0.463077	10.45	0.988989	<LOQ		10.61	1.64155	18.7167	1.19851	1.62667	0.352326	0.176667	0.0288675	0.35	0.0173205	15.0633	1.20554	0.813	0.0709295	1.27333	0.525769
	20 MPa	CMTT	6h	137.2	8.02932	0.253333	0.0057735	0.15	0	0.82	0.563116	31.8933	1.27005	0.123333	0.0057735	7.75467	1.08496	6.35333	0.142244	<LOQ		4.25667	0.297377	8.31	0.684398	0.33	0.0173205	0.11	0	0.183333	0.0057735	12.67	0.191572	0.513333	0.00568624	2.86667	1.70195
		CMTT	1d	251.1	63.1404	0.483333	0.0251661	0.21	0	0.58	0.409512	41.7533	1.89088	0.176667	0.0152753	12.199	1.54722	9.26	0.0360555	<LOQ		5.9	0.38223	10.8633	1.22688	0.473333	0.0152753	0.17	0.03	0.196667	0.0208167	18.3767	1.06707	0.757	0.0342199	3.37	1.66352
		CMTT	7d	555.3	18.3992	0.85	0.0264575	0.473333	0.0665833	3.37667	0.30271	46.88	0.47697	0.353333	0.0404145	18.7027	0.804304	13.6567	2.06711	<LOQ		10.49	1.64037	15.2133	2.0533	1.34333	0.0450925	0.183333	0.011547	0.34	0.01	28.12	1.51644	1.588	0.211473	3.35	1.60627
		CMTT	14d	703.3	47.0545	0.97	0.0556776	0.646667	0.0503322	5.11667	1.41797	45.33	1.74387	0.373333	0.023094	19.3907	0.681862	13.5	1.25096	<LOQ		12.45	1.16202	19.4167	5.16229	1.67	0.195192	0.15	0.0264575	0.353333	0.0503322	30.35	1.5019	1.951	0.20359	2.53667	0.674487
ABIOTIC	Atm	CMTT	6h	16.39	4.35714	<LOQ		<LOQ		<LOQ		7.27	2.2905	0.0433333	0.0057735	0.84	0.104652	3.38	1.12201	<LOQ		1.75	0.41328	4.37667	1.155	0.253333	0.080829	0.15	0	0.12	0.0565685	2.31	0.392301	0.138667	0.0198578	0.245	0.120208
		CMTT	1d	23.9567	1.97864	<LOQ		0.116667	0.023094	<LOQ		12.2833	3.46204	0.06	0.01	1.025	0	5.17667	1.46957	<LOQ		2.11667	0.56959	7.74667	1.9792	0.456667	0.0404145	0.216667	0.0351188	0.183333	0.011547	3.98333	0.525389	0.229	0.028688	0.386667	0.162583
		CMTT	7d	36.9933	4.60332	0.0566667	0.011547	0.28	0.043589	<LOQ		23.53	5.19433	0.113333	0.023094	1.465	0.1867	9.26667	3.17862	<LOQ		4.78333	0.591636	24.0233	5.36239	1.21333	0.155349	0.623333	0.205508	0.44	0.130767	9.69667	2.18944	0.539667	0.11115	0.67	0.278747
		CMTT	14d	36.474	3.95323	0.131333	0.0496622	0.378333	0.0479305	0.371333	0.0924356	22.6657	4.76353	0.136667	0.0276466	2.85	0.189	8.04767	1.53692	<LOQ		8.87833	1.95732	20.9823	1.34285	0.680667	0.0998115	0.417667	0.0290057	0.261	0.0205183	14.968	2.78528	0.823	0.149503	3.37567	0.577282
	20 MPa	CMTT	6h	145.267	2.23681	0.255	0.0389744	0.192667	0.0130512	<LOQ		25.351	1.41611	0.105	0.00655744	7.41067	0.46966	6.51167	0.501033	<LOQ		4.16767	0.487186	9.111	2.04867	0.187	0.0121244	<LOQ		<LOQ		14.279	0.749162	0.606667	0.0228108	6.92067	1.6155
		CMTT	1d	199.733	14.7639	0.305333	0.0630423	0.251333	0.0505404	<LOQ		26.359	4.06696	0.115	0.0149332	9.39567	0.290803	7.80433	2.047	<LOQ		3.474	1.16827	9.676	1.0145	0.226333	0.0359212	0.145333	0.0200083	0.115	0.0155885	17.4723	2.86866	0.757333	0.151001	6.48967	0.349603
		CMTT	7d	425.333	4.57202	0.767667	0.182541	0.417	0.0387427	<LOQ		34.514	5.31438	0.244667	0.044456	16.8187	0.726313	11.4263	1.61488	<LOQ		8.53533	1.64776	22.8533	0.593712	0.502667	0.0237557	0.33	0.0462925	0.298667	0.0187705	28.947	3.18749	1.45233	0.2085	7.92067	0.675581
		CMTT	14d	583.6	40.4223	0.937333	0.177754	0.541667	0.0688501	0.364	0.0939521	35.7987	3.70629	0.280667	0.047648	19.998	1.35666	12.1353	0.392593	<LOQ		13.221	3.04371	44.8503	4.08242	0.845667	0.162543	0.572333	0.0525959	0.66	0.127941	33.9833	3.37104	1.947	0.333933	7.12767	0.112117

## Sheet: Table S5_VCR&WCR
				DPG		PG		TPG		2-MTBT		2-OHBT		NH2-OH		BTSA		2-(4-Mo)-BT		Aniline		6-PPD		4-HDPA		6-PPDQ		DPPD		NO-DPA		DCH		MeDCH		HMMM
				µg/L		µg/L		µg/L		µg/L		µg/L		µg/L		µg/L		µg/L		µg/L		µg/L		µg/L		µg/L		µg/L		µg/L		µg/L		µg/L		µg/L
Conditions		sample	sampling time	Average	St.Dv.	Average	St.Dv.	Average	St.Dv.	Average	St.Dv.	Average	St.Dv.	Average	St.Dv.	Average	St.Dv.	Average	St.Dv.	Average	St.Dv.	Average	St.Dv.	Average	St.Dv.	Average	St.Dv.	Average	St.Dv.	Average	St.Dv.	Average	St.Dv.	Average	St.Dv.	Average	St.Dv.
BIOTIC	Atm	VCR	6h	0.67	0.737496	0.065	0.0494975	<LOQ		0.355	0.0777817	8.44033	0.744963	0.0833333	0.0057735	1.441	0	33.8892	4.70165	<LOQ		<LOQ		0.176667	0.0635085	<LOQ		<LOQ		<LOQ		9.07	1.39108	0.233333	0.0351188	1.44667	0.436157
		VCR	1d	0.493333	0.903401	0.06	0.0282843	<LOQ		0.356667	0.565803	15.488	7.03852	0.11	0.034641	1.404	0	50.8595	15.1769	0.343333	0.525642	<LOQ		0.43	0.449778	<LOQ		<LOQ		<LOQ		12.57	3.05228	0.353333	0.0602771	1.85333	1.32578
		VCR	7d	0.933333	0.903401	0.06	0.0282843	<LOQ		1.21667	0.565803	36.6163	7.03852	0.21	0.034641	1.371	0	131.586	15.1769	1.02	0.525642	<LOQ		0.66	0.449778	0.203667	0.0355293	0.12	0	<LOQ		21.5233	3.05228	0.676667	0.0602771	4.18	1.32578
		VCR	14d	1.10333	0.849725	0.07	0.0424264	<LOQ		1.27333	0.560922	42.4243	1.97319	0.253333	0.0650641	1.477	0.0410122	147.925	22.6149	1.35667	0.794754	<LOQ		0.46	0.173205	0.298667	0.0265016	0.14	0	<LOQ		24.7867	3.3546	1.04	0.14	3.57333	1.30936
	20 MPa	VCR	6h	2.58333	3.09175	0.075	0.0212132	<LOQ		<LOQ		8.33	0.773111	0.0733333	0.0057735	1.323	0	35.5938	4.15085	<LOQ		<LOQ		0.27	0.1253	0.048	0	<LOQ		<LOQ		9.76667	1.04165	0.25	0.0264575	1.69667	0.327159
		VCR	1d	1.11333	1.20571	0.065	0.0212132	<LOQ		0.615	0.176777	14.1897	2.14335	0.106667	0.0321455	1.309	0.236174	58.7873	10.8862	0.373333	0.145717	<LOQ		0.376667	0.184481	0.046	0	<LOQ		<LOQ		12.5167	2.66991	0.356667	0.080829	2.75	0.762693
		VCR	7d	0.413333	0.0493288	0.06	0.0282843	<LOQ		1.02	0.592706	28.496	5.54131	0.18	0.043589	1.2505	0.249609	108.438	17.3313	0.816667	0.515978	<LOQ		0.463333	0.189033	0.137667	0.0456545	0.11	0	<LOQ		19.68	4.36272	0.6	0.141774	3.42667	0.920453
		VCR	14d	0.62	0.291033	0.065	0.0353553	<LOQ		0.916667	0.520801	35.8523	5.75289	0.223333	0.0305505	1.469	0.363453	128.96	18.7595	1.02333	0.69515	<LOQ		0.516667	0.244199	0.208667	0.0968624	0.11	0	<LOQ		19.9467	4.63386	0.71	0.319531	3.68667	0.325628
ABIOTIC	Atm	VCR	6h	2.61333	3.39939	0.055	0.0353553	<LOQ		0.3	0.0848528	7.53267	0.881057	0.0733333	0.011547	<LOD		26.9895	3.56184	<LOQ		<LOQ		0.173333	0.0757188	<LOQ		<LOQ		<LOQ		8.53333	2.30359	0.206667	0.0503322	1.57333	0.414045
		VCR	1d	3.75333	4.68359	0.09	0.0141421	<LOQ		0.29	0.174356	14.069	0.91667	0.1	1.69967e-17	1.44	0	55.6778	8.55399	0.323333	0.136504	<LOQ		0.193333	0.0680686	0.0595	0.0289914	<LOQ		<LOQ		12.89	0.596322	0.33	0.052915	1.97	0.731369
		VCR	7d	1.11667	1.38045	0.07	0.0565685	<LOQ		0.906667	0.629391	33.318	4.50929	0.213333	0.0321455	1.461	0	134.648	3.53098	0.86	0.585577	<LOQ		0.336667	0.0602771	0.243667	0.0760022	0.12	0	<LOQ		20.4633	3.45515	0.59	0.0360555	3.81333	1.23557
		VCR	14d	1.03333	0.965729	0.065	0.0212132	<LOQ		1.04667	0.683106	47.9477	2.9952	0.276667	0.0251661	1.2355	0.338704	156.654	34.7878	1.23333	0.710657	<LOQ		0.676667	0.215484	0.328333	0.100818	0.11	0	<LOQ		23.96	2.44092	0.813333	0.172434	4.83667	1.66542
	20 MPa	VCR	6h	2.45333	1.98812	0.05	0	<LOQ		<LOQ		6.94233	0.421457	0.0733333	0.011547	<LOD		34.0569	7.60399	0.243333	0.083865	<LOQ		0.173333	0.083865	<LOQ		<LOQ		<LOQ		9.28	1.38264	0.22	0.0556776	1.63	0.857496
		VCR	1d	1.26333	1.34649	0.08	0	<LOQ		<LOQ		11.4013	1.21184	0.0933333	0.0057735	<LOD		50.7403	4.13581	0.31	0.194679	<LOQ		0.2	0.0793725	0.0445	0.00777817	<LOQ		<LOQ		11.5733	1.09865	0.293333	0.0152753	1.76333	0.901462
		VCR	7d	2.26	1.77519	0.075	0.00707107	<LOQ		0.673333	0.427356	30.4153	4.73936	0.176667	0.0152753	1.258	0.230517	111.773	8.18109	0.89	0.582323	<LOQ		0.43	0.185203	0.153667	0.0660328	<LOQ		<LOQ		19.4367	1.26116	0.566667	0.046188	3.36	1.27071
		VCR	14d	0.446667	0.341955	0.055	0.0353553	<LOQ		0.886667	0.486038	38.675	5.26115	0.246667	0.0404145	1.3305	0.393858	136.449	29.6053	1.15	0.576628	<LOQ		0.61	0.01	0.247333	0.15273	0.12	0	<LOQ		23.9067	1.51196	0.75	0.144222	3.28667	0.645316
BIOTIC	Atm	WCR	6h	0.92	0.752263	0.03	0	<LOQ		<LOD		1.68933	0.0447363	0.05	0.0141421	1.339	0.432749	2.41347	1.49557	<LOQ		<LOQ		0.24	0	<LOQ		<LOQ		<LOQ		3.38333	0.67278	0.075	0.0212132	<LOQ
		WCR	1d	0.593333	0.446132	0.08	0	<LOQ		0.35	0.0282843	2.598	0.381906	0.06	0.0141421	1.762	0.115966	2.055	0.544472	0.296667	0.135769	<LOQ		0.186667	0.064291	<LOQ		<LOQ		<LOQ		4.51	0.582323	0.09	0	<LOQ
		WCR	7d	0.523333	0.315331	<LOQ		<LOQ		0.536667	0.306649	4.971	0.85224	0.106667	0.0351188	1.3665	0.269408	4.68872	1.46558	0.863333	0.470567	<LOQ		0.296667	0.0723418	0.0496667	0.0327159	<LOQ		<LOQ		8.59333	1.55001	0.156667	0.0472582	0.72	0.799812
		WCR	14d	0.86	0.531131	<LOQ		<LOQ		1.25333	0.570731	6.48967	1.65445	0.13	0.034641	1.778	0.263044	5.07341	1.26885	1.19333	0.655769	<LOQ		0.376667	0.15885	0.091	0.0432782	0.11	0	<LOQ		11.54	1.52325	0.223333	0.0585947	0.225	0.120208
	20 MPa	WCR	6h	0.873333	1.28753	0.08	0	<LOQ		<LOQ		1.93967	0.247407	0.05	0.0141421	1.1935	0.222739	1.615	0.120208	<LOQ		<LOQ		0.18	0.0707107	<LOQ		<LOQ		<LOQ		3.61	0.790759	0.09	0	0.32	0
		WCR	1d	1.33333	0.708684	0.08	0	<LOQ		0.31	0.0848528	3.05933	0.694061	0.07	0.01	1.605	0.442649	2.73687	1.46696	0.343333	0.172143	<LOQ		0.18	0.0953939	<LOQ		<LOQ		<LOQ		4.61	0.47085	0.0933333	0.0057735	0.32	0
		WCR	7d	1.29333	1.65558	0.08	0	<LOQ		0.846667	0.563235	5.349	0.872326	0.103333	0.0152753	1.6875	0.0954594	3.99288	0.143904	0.8	0.572364	<LOQ		0.246667	0.122202	0.0393333	0.0253837	<LOQ		<LOQ		8.32667	3.05176	0.146667	0.0251661	0.195	0.205061
		WCR	14d	2.30667	3.24386	0.08	0	<LOQ		0.593333	0.288848	6.474	0.235516	0.113333	0.0305505	1.5855	0.103945	5.09458	2.43288	0.996667	0.630106	<LOQ		0.366667	0.126623	0.0786667	0.057492	0.11	0	<LOQ		9.59333	0.581578	0.17	0.0173205	0.34	0
ABIOTIC	Atm	WCR	14d	0.4	0.459674	<LOQ		<LOQ		0.623333	0.426654	6.80433	1.32171	0.11	0.01	1.1275	0.0388909	5.54569	1.60487	1.06	0.633167	<LOQ		0.436667	0.150444	0.076	0.041328	0.11	0	<LOQ		13.1	2.25785	0.23	0.0556776	0.17	0
	20MPa	WCR	14d	0.37	0.363868	<LOQ		<LOQ		0.606667	0.386954	6.495	0.417582	0.1	0.03	1.2735	0.152028	5.20465	1.58987	1.12333	0.732006	<LOQ		0.52	0.173494	0.1245	0.0360624	0.11	0	<LOQ		11.5833	3.37402	0.2	0.0818535	<LOQ

## Sheet: Table S6_CTR
				DPG		PG		TPG		2-MTBT		2-OHBT		NH2-OH		BTSA		2-(4-Mo)-BT		Aniline		6-PPD		4-HDPA		6-PPDQ		DPPD		NO-DPA		DCH		MeDCH		HMMM
				µg/L		µg/L		µg/L		µg/L		µg/L		µg/L		µg/L		µg/L		µg/L		µg/L		µg/L		µg/L		µg/L		µg/L		µg/L		µg/L		µg/L
Conditions		sample	sampling time	Average	St.Dv.	Average	St.Dv.	Average	St.Dv.	Average	St.Dv.	Average	St.Dv.	Average	St.Dv.	Average	St.Dv.	Average	St.Dv.	Average	St.Dv.	Average	St.Dv.	Average	St.Dv.	Average	St.Dv.	Average	St.Dv.	Average	St.Dv.	Average	St.Dv.	Average	St.Dv.	Average	St.Dv.
BIOTIC	Atm	CTR	6h	<LOQ		<LOQ		<LOQ		<LOQ		<LOQ		<LOQ		<LOQ		<LOQ		<LOQ		<LOQ		<LOQ		<LOQ		<LOQ		<LOQ		<LOQ		<LOQ		<LOQ
		CTR	1d	<LOQ		<LOQ		<LOQ		<LOQ		<LOQ		<LOQ		<LOQ		<LOQ		<LOQ		<LOQ		<LOQ		<LOQ		<LOQ		<LOQ		<LOQ		<LOQ		<LOQ
		CTR	7d	<LOQ		<LOQ		<LOQ		<LOQ		<LOQ		<LOQ		<LOQ		<LOQ		<LOQ		<LOQ		<LOQ		<LOQ		<LOQ		<LOQ		<LOQ		<LOQ		<LOQ
		CTR	14d	<LOQ		<LOQ		<LOQ		<LOQ		<LOQ		<LOQ		<LOQ		<LOQ		<LOQ		<LOQ		<LOQ		<LOQ		<LOQ		<LOQ		<LOQ		<LOQ		<LOQ
	20 MPa	CTR	6h	<LOQ		<LOQ		<LOQ		<LOQ		<LOQ		<LOQ		<LOQ		<LOQ		<LOQ		<LOQ		<LOQ		<LOQ		<LOQ		<LOQ		<LOQ		<LOQ		<LOQ
		CTR	1d	<LOQ		<LOQ		<LOQ		<LOQ		<LOQ		<LOQ		<LOQ		<LOQ		<LOQ		<LOQ		<LOQ		<LOQ		<LOQ		<LOQ		<LOQ		<LOQ		<LOQ
		CTR	7d	<LOQ		<LOQ		<LOQ		<LOQ		<LOQ		<LOQ		<LOQ		<LOQ		<LOQ		<LOQ		<LOQ		<LOQ		<LOQ		<LOQ		<LOQ		<LOQ		<LOQ
		CTR	14d	<LOQ		<LOQ		<LOQ		<LOQ		<LOQ		<LOQ		<LOQ		<LOQ		<LOQ		<LOQ		<LOQ		<LOQ		<LOQ		<LOQ		<LOQ		<LOQ		<LOQ
ABIOTIC	Atm	CTR	6h	<LOQ		<LOQ		<LOQ		<LOQ		<LOQ		<LOQ		<LOQ		<LOQ		<LOQ		<LOQ		<LOQ		<LOQ		<LOQ		<LOQ		<LOQ		<LOQ		<LOQ
		CTR	1d	<LOQ		<LOQ		<LOQ		<LOQ		<LOQ		<LOQ		<LOQ		<LOQ		<LOQ		<LOQ		<LOQ		<LOQ		<LOQ		<LOQ		<LOQ		<LOQ		<LOQ
		CTR	7d	<LOQ		<LOQ		<LOQ		<LOQ		<LOQ		<LOQ		<LOQ		<LOQ		<LOQ		<LOQ		<LOQ		<LOQ		<LOQ		<LOQ		<LOQ		<LOQ		<LOQ
		CTR	14d	<LOQ		<LOQ		<LOQ		<LOQ		<LOQ		<LOQ		<LOQ		<LOQ		<LOQ		<LOQ		<LOQ		<LOQ		<LOQ		<LOQ		<LOQ		<LOQ		<LOQ
	20 MPa	CTR	6h	<LOQ		<LOQ		<LOQ		<LOQ		<LOQ		<LOQ		<LOQ		<LOQ		<LOQ		<LOQ		<LOQ		<LOQ		<LOQ		<LOQ		<LOQ		<LOQ		<LOQ
		CTR	1d	<LOQ		<LOQ		<LOQ		<LOQ		<LOQ		<LOQ		<LOQ		<LOQ		<LOQ		<LOQ		<LOQ		<LOQ		<LOQ		<LOQ		<LOQ		<LOQ		<LOQ
		CTR	7d	<LOQ		<LOQ		<LOQ		<LOQ		<LOQ		<LOQ		<LOQ		<LOQ		<LOQ		<LOQ		<LOQ		<LOQ		<LOQ		<LOQ		<LOQ		<LOQ		<LOQ
		CTR	14d	<LOQ		<LOQ		<LOQ		<LOQ		<LOQ		<LOQ		<LOQ		<LOQ		<LOQ		<LOQ		<LOQ		<LOQ		<LOQ		<LOQ		<LOQ		<LOQ		<LOQ
